# Supplementary material for: PLAGL2 promotes bladder cancer progression via RACGAP1/RhoA GTPase/YAP1 signaling
Source: Cell Death Dis. 2023 Jul 15;14(7):433. doi: 10.1038/s41419-023-05970-2 (PMC10349853; doi:10.1038/s41419-023-05970-2)
Supplement: Supplementary file 3 — Table S2 [file 41419_2023_5970_MOESM3_ESM.xlsx]

## Sheet: siPLAGL2
Symbol	padj	log2FoldChange
FN1	0	-8.32457
FOLR1	0	8.27461
ALDH3A1	0	-7.76662
MDK	1.39e-302	-7.74113
ASS1	1.28e-299	6.21074
MET	2.97e-297	-6.11022
C3	2.33e-293	7.73632
CPS1	2.23e-292	8.98279
AKR1B10	1.97e-273	-13.5369
PYGB	3.26e-260	-5.6788
BASP1	3.36e-258	7.00082
LOC107986838	1.67e-245	-6.17397
CAV2	2.53e-242	-6.3857
CAV1	1.37e-240	-6.043
BST2	3.04e-222	6.92097
COTL1	7.68e-220	5.96055
AKR1C1	2.98e-216	-5.47587
SERPINE2	6.35e-213	-6.00759
PTGES	6.26e-204	5.23911
MDFIC	3.77e-203	-5.13475
KRT17	3.87e-199	6.99996
OXCT1	2.81e-195	7.70753
AKR1C2	4.12e-194	-4.95706
MMP7	6.77e-190	-8.30852
PTGR1	1.27e-187	-5.35039
CP	2.46e-186	-5.70966
COL12A1	5.94e-185	7.59099
EFEMP1	3.82e-175	8.13882
LINC00942	7.97e-174	-6.73576
MLPH	1.85e-172	-6.03595
SULT1C2	2.05e-169	-8.63545
PRSS21	7.73e-169	6.81815
ADARB1	1.02e-164	5.12671
COL7A1	2.11e-164	6.71552
SMOC1	2.84e-163	7.14151
NRCAM	1.96e-159	-8.64849
COL5A1	4.24e-159	7.42835
PDE3A	5.82e-157	6.1281
MTSS1	8.73e-154	-7.43376
VIM	1.39e-153	5.15017
LOC112268430	1.69e-153	-7.745
ERRFI1	5.67e-151	-4.39689
L1CAM	2.92e-150	6.80864
CGN	1.26e-147	-7.46082
FSTL1	3.44e-147	7.03751
DUSP6	5.32e-146	-5.45958
AMOTL1	8.98e-146	6.0864
CA12	2.08e-145	-4.01783
ASPH	5.3e-143	-4.2518
FERMT3	4.35e-142	-6.69028
PLS1	5.3e-142	-5.55737
NPNT	2.67e-140	7.30678
JAG1	3.21e-139	-4.34243
UCHL1	9.45e-139	-4.37888
SNCG	5.14e-138	-6.82816
YBX3	4.13e-137	7.41445
ANTXR1	3.68e-136	5.92871
CEMIP	5.84e-136	-5.89025
LRP12	5.96e-136	-4.56022
UBASH3B	1.91e-132	-5.50284
SYT13	3.79e-131	-7.49952
MALL	2.62e-128	-9.54239
CDH17	4.68e-125	-10.4877
LGALS4	1.01e-124	-12.9003
MTHFD2	4.95e-124	6.86376
PRR15	4.46e-123	-7.36466
NRP1	8.86e-123	-4.51631
LY6K	1.09e-121	6.6584
MSLN	8.23e-121	8.28453
HMOX1	1.33e-120	-3.86509
SERPINE1	1.33e-119	-3.71388
SLPI	1.61e-119	5.22836
PLEKHG4	7.23e-119	7.16175
PODXL2	1.23e-118	4.9028
ATP8B1	1.25e-118	-5.20382
CDCA7L	1.27e-118	5.6107
MCAM	4.17e-118	4.2417
ANKRD33B	1.12e-117	4.24957
PBX1	1.37e-117	6.3057
ETV5	7.72e-117	-5.39479
PDE2A	3.35e-116	4.91835
TANC2	3.16e-115	5.85217
SLC25A24	7.65e-115	6.73133
TP53I11	2.82e-114	-6.08847
CCAT1	7.57e-114	6.50617
FMO5	2.56e-113	-6.09595
MRNIP	3.96e-113	-4.05754
ENO3	3.96e-113	5.02114
PPL	5.33e-113	4.8016
CCN1	7.33e-113	4.6682
EPHX1	1.13e-112	-3.75379
CDHR2	1.6e-112	-5.21438
COL4A1	1.81e-111	5.51865
ACSS1	2.02e-111	-7.75163
ENC1	1.21e-110	-4.75319
PCED1B	1.6e-110	-4.75276
COL4A2	3.86e-110	4.94562
ITIH2	8.51e-110	-10.5751
STARD8	2.08e-109	-5.2368
FBN2	1.11e-108	7.73482
TXNIP	1.2e-108	4.92902
HPGD	1.73e-108	-5.36429
OBSCN	2.64e-108	6.62626
SLC38A5	4.04e-108	4.70724
PYCR1	6.24e-108	6.09326
GSTM1	1.15e-107	7.03141
ENTPD5	3.6e-107	-3.96288
ITGA6	4.84e-107	-3.64189
CPA4	2.22e-106	8.19652
SSTR1	4.6e-106	8.59105
EFNB1	7.6e-106	-4.4754
HK2	8.67e-105	6.00182
FAR1	1.7e-104	6.04991
VNN1	1.14e-103	-9.31877
ABCA4	6.01e-103	-4.99913
DMD	9.74e-103	6.14726
KRT7	1.2e-102	3.80081
ABCG2	3.48e-102	-4.06978
MYH10	8.8e-102	-4.11461
PEG10	1.62e-101	3.79993
MYO1G	2.15e-101	7.54364
ATP8B2	7.02e-101	-5.72056
ALDH1A1	9.31e-101	-13.2266
NETO2	2.61e-100	6.73195
B3GALT5	3.72e-100	-5.37985
TMPRSS3	5.62e-100	5.80335
MAOA	7.36e-100	-5.45696
MTARC1	2.11e-99	3.61204
STEAP1	8.25e-99	-6.38244
ST6GAL1	1.03e-98	-6.24689
KLHL35	2.94e-98	7.07308
RAB15	2.08e-97	-5.08401
LAMC3	5.61e-97	6.98836
SIX2	6.55e-97	6.79399
TRIM29	9.9e-97	8.02188
RAP1GAP	1.74e-96	-4.24483
NAMPT	5.42e-96	-4.0285
MYL9	8.98e-96	5.71567
DSEL	3.62e-95	6.54635
GNB4	1.39e-94	6.44064
SLC39A8	3.32e-94	4.66704
CDA	1.02e-93	5.08496
FBXO41	1.28e-92	7.45994
LRRK1	1.65e-92	5.87847
GAL	1.66e-92	7.64259
FAT1	1.75e-92	-3.40272
CDYL2	2.39e-92	4.68744
PAG1	2.48e-92	-6.29217
PTPRD	5.71e-92	6.4036
SPART	3.87e-91	6.40292
VWA5A	4.46e-91	4.50296
CEACAM1	2.52e-90	-8.95075
IFITM2	3.3e-90	3.62649
CKB	4.06e-90	4.59529
HGD	6.4e-90	-7.38764
RTL6	7.4e-90	7.4501
COL6A2	1.05e-89	-11.0215
HOXC10	8.55e-89	4.70453
KRT80	8.75e-89	3.67956
VIM-AS1	1.2e-88	4.7771
MCF2L	1.39e-88	5.92839
MYO10	3.32e-88	3.52948
GPX2	3.98e-88	-12.3733
DCBLD2	4.74e-88	-3.29019
COL4A5	1.17e-87	4.1033
TES	1.36e-87	-3.69939
NDUFA4L2	1.37e-87	-6.75059
ATP9B	4.51e-87	-3.34687
KRT20	1.44e-86	-13.3326
CRYBG2	5.06e-86	5.33555
GLYCTK	6.81e-86	-3.87553
CDH13	7.23e-86	5.67646
DKK1	1.73e-85	-3.49481
EEPD1	2.34e-85	-4.0778
PSCA	4.97e-85	4.65773
DNM1	7.3e-85	-5.52909
TBXAS1	8.64e-85	-5.97942
MAGEA1	8.75e-85	5.42402
ARL4C	9.04e-85	-8.99225
IFFO1	9.31e-85	-6.51198
QPRT	1.01e-84	-6.86953
TSPAN9	2.29e-84	-5.30525
LHFPL2	2.79e-84	-3.57615
MST1R	5.72e-84	5.48927
POF1B	9.01e-84	-5.58562
IFITM1	9.54e-84	4.03202
IGFBP2	1.2e-83	-12.066
SGK2	2.15e-83	-7.89187
RUNX3	2.91e-83	5.8089
KLHL13	3.67e-83	4.89416
NUPR1	1.62e-82	-7.46878
MAN1A1	1.77e-82	-3.81868
CYP27A1	3.71e-82	-7.76982
ALPP	4.01e-82	12.0267
CTSF	4.21e-82	5.4089
CSPG4	4.28e-82	6.24928
S100A3	3e-81	-4.34261
STAT1	3.46e-81	7.04237
PHLDA1	3.46e-81	-3.24408
DKK3	6.19e-81	-5.50552
EDA	9.64e-81	-6.43404
OSBP2	1.01e-80	3.81565
FLJ32255	1.96e-80	6.48651
IGFBP1	1.96e-80	-3.87873
AATK	4.53e-80	8.33612
TFR2	5.19e-80	7.05336
AQP3	7.48e-80	3.77636
LOC105373195	1.05e-79	-4.58533
ARHGEF17	2.78e-79	5.43288
RNF182	2.92e-79	6.67814
KALRN	3.67e-79	-6.23133
SLC9A7	4.48e-79	-3.15124
OR51B5	5.75e-79	6.82344
CPNE7	1.41e-78	5.25116
SPINK5	1.91e-78	5.70253
RNF213	2.07e-78	-3.29258
MBNL3	2.52e-78	8.05398
SLC7A2	7.82e-78	3.44086
ANK3	7.98e-78	-4.32295
RASIP1	1.44e-77	6.81292
NAT8L	2.05e-77	6.69287
MCTP2	3.15e-77	6.78347
LAMA1	3.41e-77	6.43477
SCRN1	5.15e-77	3.26217
LMCD1	1.01e-76	-5.77283
SPSB2	1.14e-76	-3.62291
LINC00673	6.04e-76	-4.08492
APOL1	6.62e-76	-3.1315
CYP4F3	1.62e-75	-3.60279
FABP3	2.28e-75	4.53038
ANTXR2	2.61e-75	-4.66857
PECAM1	3.11e-75	-5.73172
GCNT3	3.37e-75	-3.68081
TCF7	5.27e-75	-5.59892
MBP	6.24e-75	-3.26682
HMGCS1	8.85e-75	3.55145
AR	8.86e-75	-3.35994
KCTD12	1.25e-74	6.72368
HOXC11	1.46e-74	5.19627
MYEOV	4.16e-74	-3.928
NPR3	6.85e-74	3.4683
MAGEB2	8.56e-74	5.22351
SEMA3B	1.4e-73	4.30896
GPRIN3	1.6e-73	3.48584
LINC00473	1.89e-73	7.71738
NMRAL2P	5.19e-73	-5.3021
CHST2	5.65e-73	7.12148
EDEM1	5.72e-73	-2.911
CHRM4	7.06e-73	-6.27625
SPRY4	1.07e-72	-5.73974
TENM1	1.23e-72	6.32818
AKAP12	1.29e-72	-2.98307
DUSP9	2.67e-72	4.14896
DOCK11	5.13e-72	-4.029
UNC13A	7.14e-72	3.59599
CTSL	7.32e-72	-3.05612
CAPN5	7.46e-72	-6.66875
SYNM	9.52e-72	3.25497
GAGE12H	3.03e-71	4.60245
SLC45A4	4.33e-71	6.3478
PAGE1	4.68e-71	6.0676
PPP2R2C	1.17e-70	-5.04679
TTC9	1.39e-70	-6.37714
DNAJC22	1.46e-70	-3.26626
RASGEF1A	1.65e-70	6.8483
ITPR2	2e-70	4.22623
CFD	2.06e-70	4.67373
SLC16A6	3.45e-70	4.29934
ICAM1	4.34e-70	-3.1755
HOXC13	5.64e-70	6.59202
OAS2	1.03e-69	-5.18355
CPLANE1	1.96e-69	3.26644
TBC1D16	3.41e-69	-3.79803
NAV3	3.78e-69	-4.69147
HNF1A	4.81e-69	-5.27724
NT5E	1.06e-68	-3.81806
HDGFL3	1.52e-68	3.97139
ABHD12	1.76e-68	-2.9066
DHRS3	5.08e-68	-3.57096
SCARA5	6.18e-68	4.85676
SLC1A7	1.44e-67	-6.97004
GPR35	2.24e-67	-5.40892
FMNL1	3.51e-67	5.03039
SCUBE1	6.05e-67	-5.71717
INHBB	1.07e-66	-6.42521
HPDL	1.51e-66	7.22136
LAMA4	1.77e-66	-9.0294
VSIG10L	1.92e-66	-3.97688
P3H3	2.99e-66	5.7568
ABCA1	7.8e-66	-3.82416
ABCA3	7.82e-66	3.55932
LNCOC1	9.19e-66	4.73151
BICC1	1.11e-65	6.96231
IGFN1	1.14e-65	3.65754
TCAM1P	2.32e-65	7.72638
ANXA10	2.93e-65	-4.01154
SH3RF3	3.12e-65	6.43847
SKP2	3.92e-65	2.93124
NMB	4.29e-65	-3.28356
SLC16A7	5.59e-65	7.36585
FTL	5.77e-65	-2.75695
ST3GAL5	1.33e-64	-3.39247
PJA1	2.02e-64	-4.07817
MAGED1	2.15e-64	-2.89936
UCP2	2.81e-64	3.76962
ZNF320	3.04e-64	6.58671
HBE1	3.64e-64	7.09044
JPH3	5.98e-64	5.80384
MAGEC2	7.35e-64	-7.87523
TFAP2A	8.43e-64	3.58266
ACSL5	1.13e-63	-4.01743
BAAT	1.6e-63	-8.8244
SPRY1	2.33e-63	-4.64838
C4BPA	5.77e-63	-5.20235
SRXN1	8.29e-63	-2.77127
SLC9A2	1.27e-62	-6.13733
TRABD2A	1.64e-62	5.70645
SGPP2	2.82e-62	-4.40363
AVPI1	3.71e-62	3.26118
NEGR1	4.16e-62	7.42017
NQO1	4.89e-62	-2.84465
PLA2G4A	1.41e-61	3.83393
GPR176	1.65e-61	4.87966
PDZD2	3.18e-61	6.17837
AFAP1-AS1	5.79e-61	-3.63933
IL13RA2	6.82e-61	-8.70071
SLC12A7	7.59e-61	-3.85138
RNASE4	1.62e-60	-3.79994
AKR1B15	1.66e-60	-12.3678
SYTL2	1.78e-60	-6.21604
MYO5A	2.51e-60	-3.22336
TSPAN3	2.71e-60	-3.10899
KRT7-AS	3.31e-60	3.5967
AXIN2	4.22e-60	-6.2123
ZNF331	4.59e-60	6.08195
UGDH	4.6e-60	-2.9802
RBM38	7.57e-60	7.55843
RIN2	9.12e-60	-2.83845
ENG	1.17e-59	5.60378
NCR3LG1	1.19e-59	2.98513
SIK1	2.54e-59	3.92772
ATXN1	2.66e-59	-3.63844
LAMA3	4.9e-59	-2.83498
FAHD2B	6.41e-59	4.54495
LINC02582	6.84e-59	7.20148
NADK2	7.73e-59	3.25246
HLA-B	7.84e-59	3.049
FOXE1	7.87e-59	8.35542
GOLGA8A	1.67e-58	2.67037
MSC-AS1	1.82e-58	-8.1268
TBL1X	1.85e-58	2.64788
RCN3	2.94e-58	3.92824
SDSL	3.17e-58	-4.58949
TUBB6	3.32e-58	3.0231
KLF4	4.84e-58	-4.01112
DOK7	5.38e-58	7.45345
ID2	6.31e-58	-4.72814
EMP1	6.39e-58	-2.92223
PLEKHH2	7.36e-58	-3.70004
PGD	7.69e-58	-2.48333
CNTNAP1	7.9e-58	4.5822
ANXA3	1.07e-57	3.97299
ZBTB10	3.03e-57	-4.05974
IPO5	3.81e-57	2.86957
PTPRU	4.53e-57	4.34219
PARP8	4.53e-57	5.96696
GPAT3	6.68e-57	-3.69694
PLAC8	7.88e-57	6.10461
FAR2	7.97e-57	-4.37204
HSPA12A	9.42e-57	-4.02532
PROCR	9.6e-57	-2.82225
IFITM10	1.09e-56	-3.55415
ETFB	1.26e-56	-2.62228
SNTB1	1.44e-56	-3.15338
KRCC1	1.67e-56	-5.20327
TBX1	1.82e-56	6.99223
EPS8	2.03e-56	-2.93301
MMP14	2.03e-56	-3.9807
PLAGL1	2.85e-56	7.24911
TSPAN5	5.64e-56	-6.22236
F5	6.63e-56	-8.72445
PDE8B	9.51e-56	5.42089
SPATS2L	1.02e-55	-2.82705
PRKCA	1.09e-55	-2.5614
ABHD2	1.27e-55	-2.68528
HMGA2	1.49e-55	-4.07329
H2AJ	1.62e-55	-2.86689
ST3GAL1	2.05e-55	-2.48127
MTMR11	2.79e-55	-3.14891
COL5A2	2.98e-55	-3.91382
FAM83A	3.52e-55	4.85403
LIFR	5.4e-55	2.95064
PLXNA2	5.99e-55	-3.31747
RIMKLB	6.6e-55	3.25648
SOX9	7.67e-55	-7.91201
ADAMTS7	1.05e-54	-4.66821
HOXA10	1.82e-54	4.02079
ADAMTS12	1.85e-54	-6.64112
CLIP4	1.9e-54	-3.55857
KANK1	2.94e-54	2.72898
TLR1	3.13e-54	-6.55254
RNF141	4.07e-54	-2.67969
COL16A1	4.59e-54	4.98929
NFATC2	5.72e-54	-5.43863
PTPRH	6.54e-54	-2.88424
LGALS9	7.25e-54	-5.08415
MATK	1.03e-53	8.11377
LOC112268155	1.26e-53	-2.80326
IGFBP7	1.3e-53	3.29175
IDS	1.32e-53	-2.51606
AMBP	1.42e-53	-5.97149
LINC00958	1.74e-53	4.02516
P2RX4	2.11e-53	-3.29993
SQSTM1	3.66e-53	-2.59353
COL4A4	3.69e-53	5.61436
FOXF1	3.79e-53	6.96164
CSF2RA	3.97e-53	5.99887
ITGA1	4.05e-53	3.05832
CRIP1	5.24e-53	2.9784
ARHGDIB	5.34e-53	-4.38391
PSIP1	5.51e-53	2.7995
FBXL16	6.74e-53	5.69262
CYP4F11	7.82e-53	-10.4347
NRXN2	9.41e-53	-6.68659
TRPV2	1.11e-52	-7.04798
SLC22A23	1.11e-52	-3.00921
LRP4	1.32e-52	-3.42335
AXL	1.41e-52	3.14235
DEPP1	2.55e-52	-5.33055
FZD10	4.15e-52	7.68849
MITF	4.53e-52	3.18721
B4GALT6	6.04e-52	-3.8347
CNTNAP3	1.01e-51	-3.06001
TXNRD1	1.33e-51	-2.75228
MLLT3	1.57e-51	5.73378
UNC13D	1.64e-51	4.41218
TRIM31	2.01e-51	-2.62052
WNT10B	2.27e-51	5.35939
ANXA4	4.96e-51	-2.72284
PYGO1	5.26e-51	6.95601
MT1E	5.31e-51	6.01912
PGAP4	5.39e-51	5.53299
GPRC5C	5.45e-51	-3.29833
PKIB	9.25e-51	-5.2623
CD24	9.74e-51	-2.62616
PCOLCE	9.96e-51	4.03735
EEIG2	1.41e-50	2.99442
MT2A	1.52e-50	3.74266
PLCB2	1.79e-50	4.55537
FMN1	1.82e-50	-3.66487
WWC1	2.67e-50	2.9006
PODXL	3.06e-50	2.45031
EHHADH	3.41e-50	-4.8228
PDE10A	3.52e-50	7.09477
ODF2L	3.64e-50	6.27801
CGA	4.16e-50	5.07662
RTL8B	5.97e-50	4.79071
MGAT5B	8.13e-50	4.59291
FNDC3A	1.11e-49	2.64412
HENMT1	1.13e-49	7.66625
SLC44A1	1.32e-49	-2.49589
ANXA6	1.78e-49	3.43708
CPPED1	1.94e-49	-2.70944
CGAS	2.01e-49	4.91751
SORBS1	2.08e-49	-4.59626
NXN	2.1e-49	4.20395
MERTK	2.22e-49	-6.87963
ARHGAP32	2.63e-49	-8.30299
MAP1A	2.69e-49	-4.50479
FAM133A	2.69e-49	-6.83276
VAMP5	2.73e-49	-3.96188
CREB3L3	3.06e-49	-3.05197
COL1A1	7.87e-49	5.57291
RALGAPA2	8.23e-49	-2.68706
SLC43A1	9.02e-49	-5.30789
C4BPB	9.65e-49	3.29503
CERS6	1.33e-48	-2.88776
SORCS2	1.35e-48	6.89638
SNHG15	1.59e-48	2.96479
THBD	2.05e-48	-7.14434
HIPK2	2.51e-48	-2.74901
GPRC5B	2.6e-48	-3.71185
CLMN	2.99e-48	-8.15576
SYTL5	3.13e-48	-6.43729
LACTB2	3.37e-48	-3.43825
AMIGO2	3.46e-48	-2.39902
PDE4D	3.46e-48	2.85702
SRGN	3.73e-48	3.3311
FBXO17	3.73e-48	-3.00719
JPH2	5.46e-48	5.61455
FBXL13	8.96e-48	-3.25632
CLVS1	1.4e-47	-3.41762
RAB3B	1.72e-47	-10.9582
TOX3	1.98e-47	-8.12495
IRAK3	2.16e-47	5.87247
AGTR1	2.25e-47	-7.77547
TBX2	2.27e-47	-4.20073
RAB9A	2.42e-47	3.16469
MGST1	2.97e-47	-3.05584
BAMBI	3.43e-47	-2.67518
GAS6	3.46e-47	4.82065
PGM2L1	3.55e-47	-4.39132
S100A10	3.79e-47	-3.04508
TDRD9	4.06e-47	7.18551
ADGRG6	4.29e-47	3.58449
SCN1B	4.75e-47	-4.1154
CDH1	5.55e-47	-5.29255
PRKX	7.12e-47	6.57367
SLC27A2	7.62e-47	3.5885
FHIP1A	7.76e-47	6.06807
NPC1L1	8.34e-47	-7.20206
RAVER2	1.21e-46	3.44265
TALDO1	1.26e-46	-2.23732
FADS2	1.33e-46	-2.73701
P3H2	1.55e-46	3.34212
GATM	1.87e-46	-9.78035
CHST10	1.96e-46	6.25722
MDGA1	2.5e-46	-5.27185
ACVR1	2.57e-46	-3.06565
ANXA2R-OT1	2.63e-46	4.63765
CA11	2.71e-46	4.51632
TLE4	2.81e-46	4.67578
SLF1	3.35e-46	3.1782
PI3	3.69e-46	6.8611
KIF3C	3.8e-46	-3.38069
S100P	5.02e-46	-2.79322
TM4SF19	5.95e-46	-4.77893
GULP1	6.02e-46	-2.87024
FENDRR	6.26e-46	7.65861
TTYH2	6.26e-46	-7.61307
DROSHA	6.7e-46	2.3345
NNT	7.14e-46	2.48574
RIPK4	7.84e-46	-4.0667
C1QTNF1	9.42e-46	-5.62276
LOC105378751	9.55e-46	6.83533
GSTP1	9.91e-46	2.21874
APOC1	1.01e-45	-4.89537
LOC107985216	1.03e-45	3.93883
RBM47	1.2e-45	-2.4361
RHBDL1	1.23e-45	4.74142
TNIK	1.7e-45	-8.40524
OAS1	2.51e-45	-2.29072
CACNA2D1	2.66e-45	4.6963
VGLL3	3.28e-45	2.94953
RADX	3.4e-45	-5.70461
NEURL1	4.13e-45	4.15319
RBMS2	4.71e-45	2.4926
ANKH	5.22e-45	2.40344
SIM2	5.84e-45	7.01629
SEPTIN6	6.03e-45	4.75727
TUSC1	9.3e-45	6.7103
SLCO1C1	1.16e-44	5.92955
NIBAN1	1.24e-44	2.76158
DDIT4	1.28e-44	2.46071
HOTAIRM1	1.57e-44	3.7744
IL1R1	1.61e-44	-2.87929
TRNP1	1.74e-44	-4.18246
TLL1	2.09e-44	7.50458
KCNK15	2.26e-44	7.58332
CLPTM1L	2.54e-44	2.23835
VWA1	2.72e-44	-9.58014
LOC107984316	2.75e-44	2.86798
MTRR	2.89e-44	2.55854
OTULIN	5.14e-44	2.44863
CABYR	6.04e-44	-4.25817
HERC5	6.24e-44	7.62305
GATA3	6.29e-44	-6.35723
KRT8	6.4e-44	-2.16631
SGK1	7.14e-44	3.27064
SPARCL1	7.63e-44	-7.85888
CAMK2N1	8.04e-44	-3.03374
MRC2	9.4e-44	5.38469
VIL1	1.24e-43	-3.04276
NIPBL	1.44e-43	2.54521
NRGN	1.54e-43	-2.74052
LOC101060400	2.06e-43	7.15278
PRKCZ	2.25e-43	3.35215
CD55	2.57e-43	2.50827
WIPF1	3.16e-43	6.42333
HPSE	3.39e-43	4.92377
PHETA2	3.45e-43	7.42787
SLC5A11	3.6e-43	-7.1166
COL17A1	3.61e-43	-6.3157
P2RY2	4.05e-43	-3.48202
FBLN1	4.08e-43	2.63612
UPK3B	4.52e-43	4.49846
ADAM28	5.38e-43	-4.07799
MEST	6.68e-43	2.65884
HS6ST2	7.97e-43	7.77741
NDUFS6	8.45e-43	2.40643
EHF	1.07e-42	-2.83454
ZNF131	1.08e-42	2.85859
NUP155	1.19e-42	2.45315
MUC13	1.24e-42	2.49434
TMTC2	1.29e-42	-2.92282
HOXB9	1.57e-42	5.92009
TNRC6C	1.9e-42	-3.54859
DNMBP	1.96e-42	-2.61582
FXYD3	2.14e-42	-3.25059
EPB41L4B	2.18e-42	-2.70268
XK	2.37e-42	3.07896
PCOLCE2	2.99e-42	-3.54291
ARPC1B	3.27e-42	-2.4991
BCL6	3.27e-42	-2.62659
MIR9898	4.56e-42	-2.2177
MFGE8	4.92e-42	-2.86003
IFI30	5.46e-42	2.30565
OGFRL1	6.57e-42	2.93849
SLC35F3	7.2e-42	7.44676
ARRB1	8.44e-42	-2.27395
NIPBL-DT	8.81e-42	2.9219
LINC00707	1.32e-41	7.36543
RNF103	1.5e-41	-2.44385
EMB	1.81e-41	7.76828
RFFL	1.89e-41	-2.55235
MARCHF6	1.95e-41	2.39346
CLCN5	2.6e-41	-2.90969
ENTPD6	3.02e-41	-2.46768
BMP2	5.1e-41	-2.98489
PLIN2	5.15e-41	-2.50161
LDOC1	5.86e-41	7.48998
HEBP2	5.91e-41	-2.50044
DDC	6.02e-41	-9.20815
SLC6A15	7.52e-41	6.12954
SMIM10	7.92e-41	7.66372
CNTNAP3C	8.6e-41	-3.61837
ZNF426	9.36e-41	5.40738
ITPKA	1.06e-40	-3.48809
LOC102724428	1.18e-40	3.11617
TMEM64	1.18e-40	-2.55943
TM4SF19-AS1	1.19e-40	-4.81789
MAPK8IP2	1.4e-40	-5.62208
STOM	1.64e-40	2.60277
PROS1	1.79e-40	4.08988
ADAMTS10	1.83e-40	-5.04936
BAIAP2L1	2.18e-40	-2.20318
ICE1	2.27e-40	2.44073
FAM83H-AS1	2.3e-40	3.24942
HOXA11	2.59e-40	2.81087
FBXO32	2.93e-40	-3.93751
GBA1	3.42e-40	-2.24778
ATF5	4.28e-40	-2.54338
BCAS4	4.44e-40	-3.51994
SQOR	4.48e-40	-2.38218
ZNF783	4.63e-40	3.15155
TFPI	4.68e-40	-2.64683
EPB41L4A	4.82e-40	4.00685
TRPC1	4.99e-40	-5.15691
DBNDD2	5.11e-40	-3.9259
STEAP2	5.75e-40	-10.0494
IL6R	6.34e-40	-2.85662
HYAL1	6.49e-40	3.23869
BHLHE40	6.79e-40	-2.26537
JAG2	7.13e-40	3.48394
CD83	7.49e-40	3.83701
GJC1	9.15e-40	6.96943
CCN5	1.06e-39	6.24341
FSD1	1.28e-39	6.16626
ID3	1.41e-39	-2.2816
FLRT3	1.46e-39	-2.87251
TACSTD2	1.87e-39	6.74168
FBXO2	3.1e-39	4.16093
PNPLA4	3.11e-39	6.64816
OSGIN1	3.51e-39	-3.69286
DSC2	3.67e-39	-5.57249
OASL	4.46e-39	2.69872
SPINT1	4.49e-39	-7.09198
KLF5	4.68e-39	2.17749
FZD2	4.93e-39	3.93608
MFSD12	5.49e-39	3.68283
TM4SF4	5.95e-39	-5.54511
GAL3ST1	6.41e-39	-3.83762
ALDH2	7.32e-39	-2.10189
ANGPTL2	8.32e-39	-5.93851
NPC1	8.95e-39	-2.10243
BAIAP2-DT	1.16e-38	-2.5157
PPDPF	1.29e-38	3.48677
PLLP	1.46e-38	4.33085
UNC13B	1.76e-38	2.76746
NNT-AS1	1.8e-38	2.76937
SRPX	1.8e-38	-7.77032
FAM174B	1.92e-38	-3.14697
ZNF706	1.98e-38	-2.27774
NEO1	2.22e-38	-2.73401
CCT5	2.44e-38	2.36131
RBPMS2	2.47e-38	-6.35721
STS	3.06e-38	2.49143
NTN4	4.01e-38	-2.94445
LOC101927741	4.38e-38	-2.70685
CCNJ	4.48e-38	5.52726
GSR	4.9e-38	-2.19754
EPCAM	5e-38	5.17655
CTSB	5.35e-38	-2.02787
JCAD	5.79e-38	-6.58452
SNORA103	5.9e-38	2.80473
GRIN2D	6.54e-38	4.98461
TSPAN33	6.79e-38	-3.97706
ZNF160	6.97e-38	6.09073
PARP6	7.49e-38	2.95337
SPTBN4	7.87e-38	4.26448
ANXA2R	7.94e-38	3.73723
CNTNAP3P2	8.24e-38	-3.57696
CTSH	8.46e-38	-2.35968
HCG11	1.14e-37	7.38011
TNFRSF1A	1.15e-37	-2.06874
DOCK9	1.16e-37	2.65027
LOC105376294	1.2e-37	6.98332
C2orf72	1.34e-37	-9.75919
FRRS1	1.47e-37	-2.44186
FARP1	2.17e-37	2.21224
SYNGR3	2.28e-37	4.65748
RDH10	2.59e-37	-2.65225
SSTR5-AS1	2.73e-37	-3.9759
SLC43A3	3.41e-37	2.07552
CDK6	3.47e-37	2.18236
GOLGA7B	3.71e-37	-5.97256
SRC	3.71e-37	-2.59911
SLC26A9	3.86e-37	-5.79582
GEM	3.86e-37	-3.83108
HMG20B	4.11e-37	2.93299
MYORG	4.46e-37	-2.72909
COL6A1	5.03e-37	-3.23106
CYP3A5	5.09e-37	-2.71291
RARB	5.69e-37	-4.30203
ZNF704	5.92e-37	-2.6658
NEBL	5.92e-37	-3.04522
CNNM1	7.42e-37	-8.14831
FBLN2	7.65e-37	5.86643
NNMT	8.08e-37	4.7158
FOXL2NB	8.17e-37	6.24486
PSD3	8.96e-37	-2.2689
RB1	9.83e-37	2.97449
MUC3A	1.05e-36	-4.32182
PLAU	1.17e-36	-4.71544
ZNF516	1.21e-36	-2.84929
ARHGAP42	1.28e-36	2.4375
C4orf19	1.34e-36	-4.99106
EGR1	1.58e-36	-4.59579
PLPPR2	1.65e-36	4.50868
GOLGA2P11	1.79e-36	4.81015
PTPRR	1.93e-36	-3.46825
GPX3	1.97e-36	-3.9396
NEAT1	2.06e-36	2.20811
TP53INP1	2.09e-36	-3.45141
NCOA2	2.18e-36	-2.27811
LYPD3	2.33e-36	5.31229
LPCAT1	2.39e-36	2.13544
PAIP1	2.42e-36	2.05187
GPR37	2.56e-36	4.55725
FOXL2	2.85e-36	7.5379
GALNT5	3.61e-36	-3.94035
ZNF264	3.79e-36	6.20065
ADAM19	4.12e-36	-6.6029
CBR1	4.43e-36	-2.21098
FAT4	4.51e-36	6.39324
TOGARAM2	4.57e-36	4.77763
ZNF827	5.1e-36	-3.69959
FADS3	5.3e-36	2.77547
PITPNC1	5.85e-36	-2.93428
KRT19	6.1e-36	-13.2155
RASD1	6.58e-36	-4.51803
SHH	7.03e-36	-5.16086
KPNA7	7.36e-36	-4.16682
HOXA11-AS	7.81e-36	3.71163
DNAH11	8.25e-36	4.46954
ABCC3	9.9e-36	-2.54001
DOK4	1.04e-35	2.38367
PAM	1.06e-35	2.22929
LIPE	1.18e-35	4.30006
PXDN	1.24e-35	10.8795
POLA1	1.49e-35	2.29749
RNF213-AS1	1.74e-35	-3.19552
CARD6	1.74e-35	2.54273
IFIT2	1.83e-35	3.92163
NECTIN1	1.88e-35	-2.9478
MGAT5	2.24e-35	-2.11645
MYCBP2	2.38e-35	2.22076
GPR161	2.4e-35	3.58147
GJA1	2.68e-35	-4.7568
MRAS	3e-35	5.27997
ZBED10P	3.06e-35	2.9861
PAX6	3.35e-35	5.76022
SMURF1	3.57e-35	-2.16858
VIPR2	4.08e-35	8.00718
TEKTIP1	4.12e-35	3.68586
NUAK2	4.3e-35	3.41625
PCYT2	5.35e-35	-2.40668
BACE2	6.71e-35	2.26894
LIMA1	6.72e-35	-2.25359
LOC107984343	7.66e-35	7.08201
NDRG2	7.84e-35	-5.54927
DEFB1	8.32e-35	-5.92281
PHLDA3	8.33e-35	2.86162
CACHD1	8.45e-35	2.8276
LDAF1	8.84e-35	-2.87728
PRAP1	9.63e-35	-5.94398
LINC01123	1.05e-34	2.48814
PICSAR	1.08e-34	6.62847
SLC25A36	1.28e-34	2.57071
B3GALNT1	1.29e-34	-8.50781
NPTX1	1.62e-34	7.53404
RAD1	1.76e-34	2.41519
MED13L	1.94e-34	-2.1132
LINC02733	1.96e-34	8.52071
TRIB1	1.97e-34	-2.83923
LINC00472	1.98e-34	4.98836
SRMS	2.17e-34	4.68635
AHRR	2.29e-34	2.48087
PABPC1L	2.49e-34	-2.27988
COBL	3.88e-34	2.13256
HSD17B11	3.93e-34	-2.84106
TMEM47	3.94e-34	5.34849
ABTB3	4.01e-34	-9.34732
IDH2	4.68e-34	-2.23931
TRIM2	5.05e-34	-2.39876
SULF2	5.22e-34	-2.01567
NAV1	5.48e-34	-4.09619
HOXA10-AS	5.89e-34	4.07839
PDLIM3	6.05e-34	-3.08017
FNDC3B	6.3e-34	-2.04098
RASL10B	6.94e-34	-4.06553
LACTB2-AS1	7.06e-34	-3.43358
NSUN2	7.26e-34	2.03212
PRAME	7.7e-34	3.68009
CARD16	7.84e-34	5.2826
ABCC2	7.9e-34	-2.05923
PACSIN3	8.9e-34	2.59654
R3HDM2	9.47e-34	-2.52566
PCDH1	1.09e-33	-3.05631
ARL8B	1.18e-33	-2.37029
HDHD3	1.37e-33	-2.22836
CCZ1P-OR7E38P	1.37e-33	-2.53282
DLG3	1.43e-33	-2.09815
DZIP1	1.45e-33	2.51378
NBPF6	1.76e-33	5.06849
NIPAL2	2.09e-33	-3.2897
PLCH1	2.11e-33	-6.18305
GUSBP1	2.26e-33	3.08206
DNAJA4	2.47e-33	5.74067
GGT1	2.55e-33	2.82357
TMBIM1	2.57e-33	-1.98189
HMX3	3.11e-33	7.0175
CYP2S1	3.33e-33	-2.92466
TNNC1	3.49e-33	7.038
ICAM5	3.69e-33	5.65442
GCLM	3.75e-33	-2.16441
LUM	3.99e-33	2.85215
DMBT1	4.15e-33	5.21933
NYAP2	4.4e-33	7.29847
SLC7A5	4.6e-33	2.80269
MAPRE2	6.01e-33	-2.25557
HHIPL2	6.11e-33	-4.08444
TBC1D4	6.33e-33	2.29549
GALNT9	6.76e-33	6.07992
MRPS30	6.87e-33	2.16063
NGEF	7.05e-33	-4.88288
CHN2	7.8e-33	-6.22175
EEF1A2	7.83e-33	2.82117
IRAK2	8.32e-33	-2.23077
FAM83B	8.54e-33	6.02189
TMEM51	9.8e-33	-3.07023
TENT5A	9.8e-33	2.07788
ARHGAP23	1.03e-32	3.7943
RAD51L3-RFFL	1.07e-32	-2.35784
NOTUM	1.08e-32	5.8585
ADD3	1.1e-32	-10.3964
LOC105374746	1.15e-32	4.56332
DPY19L2P2	1.19e-32	-3.94097
FOS	1.22e-32	-3.96572
FST	1.26e-32	4.50009
COL4A6	1.42e-32	5.0163
LOC105376270	1.43e-32	7.90648
NR4A1	1.46e-32	3.49255
PDE3B	1.53e-32	-3.07656
TP53INP2	1.82e-32	-2.962
MATN3	1.9e-32	-4.83557
PLCB1	1.9e-32	-9.08282
TPST2	1.9e-32	-2.65594
P4HB	2.07e-32	-1.96006
SEMA3F	2.11e-32	5.34753
LOC105375172	2.31e-32	-6.31433
PTGER4	2.83e-32	3.99886
NAPEPLD	2.86e-32	-2.61626
AIF1L	3.28e-32	4.666
OCIAD2	3.32e-32	-2.05972
LGI4	3.41e-32	-6.48156
ARHGEF9	3.63e-32	-6.59467
CEACAM6	3.67e-32	-17.5182
BTN3A3	3.79e-32	3.38691
SLITRK5	3.96e-32	8.22121
MMRN2	4.12e-32	-3.17568
CXCR4	4.36e-32	6.17767
CMTM3	4.4e-32	-2.85155
HSD17B14	4.99e-32	-4.13068
LOC107984338	5.77e-32	2.45753
FAM239A	6.1e-32	4.67901
COL4A3	6.74e-32	5.18511
AGAP11	6.74e-32	-3.79468
MCRIP1	8.66e-32	-3.18573
TLCD2	8.94e-32	-2.59975
CRYZL2P-SEC16B	9.74e-32	-5.25357
PDHA1	1.21e-31	2.02976
MIR711	1.27e-31	6.2762
RIT1	1.27e-31	-2.19894
SDC1	1.29e-31	-2.55789
FER1L4	1.63e-31	-3.72862
ZNF622	1.75e-31	1.9909
ZBED3	1.79e-31	2.90897
ENDOD1	1.79e-31	-2.51879
PPARG	2.03e-31	-2.13582
HOXC4	2.09e-31	4.81282
SRPX2	2.36e-31	-3.32237
SMIM14	2.7e-31	-2.59597
FMNL1-AS1	2.76e-31	5.00193
CD36	2.91e-31	-8.15798
DIAPH3	2.91e-31	2.5711
PRRT3-AS1	3e-31	-2.84561
MIR4458HG	3.81e-31	3.68453
SLC43A2	3.88e-31	-3.05422
ATP6V1C1	3.94e-31	-2.36567
DDIT3	4.25e-31	-2.80417
SLCO4A1	4.45e-31	2.83091
BIVM	4.46e-31	2.72444
CA2	4.47e-31	-8.94199
PLEKHA2	4.57e-31	2.14201
NINJ2	4.6e-31	-4.12213
BMP4	5.35e-31	-6.45516
ITGAV	5.41e-31	-1.88588
BRSK2	5.54e-31	5.29834
MMP24	6.34e-31	-2.99813
LCP1	6.92e-31	-4.18847
HS3ST1	7.11e-31	-3.16867
NRARP	7.78e-31	2.48356
PIK3R3	1.19e-30	2.66216
ADAMTS16	1.32e-30	3.65226
GPR156	1.38e-30	6.05939
ELFN2	1.4e-30	3.41416
SPAAR	1.41e-30	-8.86161
HMGN5	1.56e-30	3.24369
LOC107985497	1.62e-30	4.18795
G6PD	1.67e-30	-2.32513
CEMIP2	1.68e-30	-2.05433
MCIDAS	1.72e-30	3.97754
EIF2S3	1.77e-30	2.0059
TMEM70	1.94e-30	-2.10482
IGLON5	1.98e-30	-5.05469
LOC105369370	2.17e-30	-2.80657
CERS6-AS1	2.17e-30	-2.9554
LOC102724908	2.43e-30	-17.0108
GLRX	2.45e-30	-2.38343
RGS14	2.54e-30	-3.04183
ZNF589	3.31e-30	2.6588
CRABP2	3.34e-30	-2.51904
RILP	3.62e-30	-3.19494
LHX4	3.7e-30	2.57665
UHRF2	3.87e-30	2.43437
BMPR1B	4.11e-30	-3.59949
NALCN	4.66e-30	6.99075
STX1A	4.83e-30	-2.14406
NLRC5	4.95e-30	2.60458
EXT1	5.36e-30	-1.99744
WDR70	5.97e-30	2.54983
LINC00899	6.39e-30	4.97384
NBPF8	6.63e-30	2.0416
SDCBP	6.97e-30	-2.00055
GRIP1	7.21e-30	-5.91153
ARHGAP26	7.55e-30	-2.29915
YBX2	7.69e-30	5.76998
ARAP3	9.03e-30	2.60274
SLC16A5	9.14e-30	-2.53487
TMEM163	9.37e-30	-7.37013
MIR4751	1e-29	-3.26011
ALDH3A2	1.03e-29	-1.95439
SLC16A14	1.05e-29	-7.3809
KCNQ1	1.09e-29	6.30657
TTC33	1.12e-29	2.49732
SKAP2	1.12e-29	-2.03409
NPR1	1.14e-29	3.80334
RCOR2	1.22e-29	-3.51715
SPEG	1.23e-29	5.02553
MAGI2-AS3	1.29e-29	-9.89589
ZNF354A	1.29e-29	4.78712
SEL1L3	1.39e-29	-2.00278
DNAJC21	1.49e-29	2.31202
EEIG1	1.92e-29	-3.09145
SLC7A7	1.95e-29	-3.23795
SYTL4	2.1e-29	-2.76007
ORMDL3	2.16e-29	-2.03647
CAPN9	2.26e-29	-8.66373
PPP1R13L	2.27e-29	3.41924
TMEM65	2.37e-29	-2.19821
RFTN1	2.39e-29	4.87546
ZDBF2	2.78e-29	6.64994
HDAC11	2.86e-29	-2.68137
TMEM231	3.02e-29	4.82809
ADIRF	3.53e-29	-3.66658
PDCD6P1	3.57e-29	2.72917
SMIM22	3.63e-29	-5.20875
GGT8P	3.96e-29	-3.74357
SLC35D2	4.08e-29	-2.27901
ANKRD29	4.1e-29	-2.58791
RETREG1	4.33e-29	7.41686
OSGIN2	4.59e-29	-2.42106
PPM1K	4.77e-29	4.33809
PLEKHG6	4.79e-29	-4.17059
SCD5	4.92e-29	4.59675
PTPN14	5.12e-29	1.96999
AACS	5.23e-29	-2.07001
PRKXP1	5.43e-29	-3.78047
ROR2	5.81e-29	7.94402
PYCARD	5.82e-29	-9.78895
ZNF83	5.83e-29	6.60671
RASSF1	6.46e-29	2.09645
BCAN-AS1	6.57e-29	-2.08484
DNAH17	6.66e-29	2.84977
RHOV	6.69e-29	2.75634
ADAM22	7.11e-29	3.55944
VSIG1	7.22e-29	-16.5716
ANXA8	7.38e-29	7.83897
SMAD3	7.53e-29	-2.34598
CACNA1H	8.39e-29	-3.75509
RAB37	9.39e-29	-4.43367
ITGA11	9.49e-29	-6.8625
MYO5B	1.05e-28	-2.44132
NLRP1	1.05e-28	3.90265
ARMC7	1.1e-28	-2.08049
HNF1B	1.39e-28	7.28094
CD79A	1.42e-28	-6.56577
HES7	1.48e-28	5.27311
DNAH17-AS1	1.56e-28	6.67576
CAVIN2	1.6e-28	-2.29235
AGFG1	1.61e-28	-2.06446
SAMD5	1.61e-28	-9.7097
RAC2	1.69e-28	-6.0545
BDH1	1.73e-28	3.34705
PCSK5	1.89e-28	-5.76481
ANO6	1.89e-28	-1.89847
FAM91A1	2.25e-28	-2.26981
HSD17B8	2.4e-28	3.39202
RARRES1	2.77e-28	-2.92851
HJURP	2.84e-28	-2.06475
DGKE	2.92e-28	2.81867
MANSC1	3.11e-28	-2.51934
CYRIB	3.38e-28	-2.22223
COL25A1	3.45e-28	8.59339
CDCP1	3.54e-28	2.23175
TIMP3	3.56e-28	-1.85171
STRA6	3.59e-28	-2.59321
CELSR2	3.69e-28	2.63233
ABCA13	3.74e-28	5.78818
LOC100130744	3.8e-28	3.03641
ASAH2B	3.97e-28	-3.76188
PCID2	3.98e-28	2.12232
LOC107984198	4.45e-28	-9.63944
ADGRA2	4.5e-28	3.66761
CLTA	4.65e-28	-1.92861
CRYZL2P	4.71e-28	-4.42106
HOXB3	4.75e-28	2.6776
MLEC	4.77e-28	-1.7301
STK39	6.26e-28	-2.24987
UGCG	6.29e-28	-2.13096
PP7080	6.67e-28	2.23517
MAGEA2B	7.54e-28	-4.9196
FOXF2	8e-28	4.10953
CYP2B7P	9.05e-28	-8.44136
DMRTA2	1.04e-27	7.38054
LOC107985034	1.06e-27	-1.80901
LOC105372862	1.13e-27	4.35852
BCL6B	1.25e-27	7.13961
KCNQ2	1.43e-27	5.62337
ZNF35	1.52e-27	5.13342
KLHL15	1.53e-27	2.48214
ATP1B1	1.78e-27	-1.75669
PLEKHO1	1.92e-27	-2.29631
NR1I2	1.94e-27	-7.13794
LRRC61	2e-27	2.73956
ATRN	2.05e-27	-1.8845
CDKN2C	2.11e-27	2.09916
IFIT1	2.23e-27	3.86802
STK11	2.33e-27	-3.36666
VASH2	2.64e-27	5.92741
CERS2	2.76e-27	-1.68829
SMYD3	2.89e-27	-2.13279
LRFN4	2.91e-27	6.544
EML4	3.03e-27	-1.95656
SLC7A6	3.05e-27	1.84862
SBK3	3.15e-27	-3.06716
SNCA	3.15e-27	5.93882
ZSCAN12	3.41e-27	2.81553
CLDN2	3.45e-27	-5.89165
PDE1A	3.48e-27	6.84314
C8orf58	3.59e-27	3.91718
RPL37	3.77e-27	3.06499
TAB3	3.92e-27	2.21457
ITPKB	4.03e-27	6.52589
BMP8B	4.08e-27	4.80977
GSTM2	4.41e-27	3.70962
PYCARD-AS1	4.47e-27	-8.35583
TARS1	5.97e-27	1.92253
KRT18	6.4e-27	-1.69621
CTSA	6.71e-27	-1.97886
SCML2	7.01e-27	2.5584
SH3BP4	7.5e-27	-2.22925
FGFR1	7.98e-27	3.90105
GAS1	8.35e-27	7.51105
PSMB8	8.62e-27	2.00383
LRMDA	8.91e-27	-3.67038
PAPSS2	8.98e-27	-1.9334
ANAPC11	1.1e-26	-1.73493
UACA	1.14e-26	-2.3708
CASK	1.23e-26	-1.86287
ALOX5	1.26e-26	-2.71357
IGFBP5	1.31e-26	-11.3799
LOC105375647	1.42e-26	-8.26707
GAS5	1.43e-26	2.3395
SLC29A3	1.46e-26	-2.48898
FAM239B	1.51e-26	4.25736
GOLT1A	1.51e-26	-3.94563
RNF135	1.57e-26	6.71762
LOC112268296	1.63e-26	-3.20473
CDKN2A	1.7e-26	2.13792
MTFR1	1.72e-26	-2.03956
NOTCH2	1.77e-26	1.83292
LOC105373239	1.88e-26	7.55777
CFB	1.93e-26	2.76907
IFI27L2	1.94e-26	-2.88057
TM4SF19-DYNLT2B	2.11e-26	-2.74949
TRPS1	2.14e-26	-2.02975
PIGO	2.2e-26	-1.88353
SHE	2.21e-26	-3.20888
LOC101927999	2.24e-26	5.4277
C1QL1	2.26e-26	3.89274
LOC105372639	2.28e-26	3.08994
MUC4	2.32e-26	-6.8108
TTC39B	2.48e-26	-3.62492
SYS1-DBNDD2	2.63e-26	-2.71134
MAGEA2	2.73e-26	-5.62761
PLAGL2	2.94e-26	1.89353
ZFHX4	3.02e-26	-6.04433
TMEM44	3.02e-26	-2.43094
OSTM1	3.11e-26	-2.21156
PDE4DIP	3.28e-26	-2.00844
UBAC2	3.45e-26	2.16035
SLCO4A1-AS1	4.14e-26	2.81391
RHOU	4.23e-26	-1.92069
LOC101448202	4.84e-26	7.19398
FZD10-AS1	4.9e-26	8.21818
AMOTL2	5.13e-26	2.16407
BISPR	5.23e-26	5.2747
F2RL2	5.4e-26	-3.19982
EPHB6	5.69e-26	-9.35967
MMD	5.9e-26	-2.34481
ALS2CL	5.96e-26	2.50549
HERC6	5.97e-26	4.44289
ABRACL	6.1e-26	-2.51819
LAT	6.25e-26	-3.10686
PRDM11	6.67e-26	2.50488
ERBB3	7e-26	-1.83624
TMEM156	7.2e-26	-2.68437
TRIP10	7.3e-26	1.84565
SOX7	7.38e-26	4.83431
HECW1	7.63e-26	-2.5573
PSTPIP2	8.43e-26	4.37274
ESYT3	8.52e-26	6.55518
HSD17B2	9.28e-26	-8.16925
FYN	9.31e-26	3.50852
LYN	9.56e-26	-1.95146
CT83	1.23e-25	6.57841
ADAMTS1	1.29e-25	2.70316
PLEKHB2	1.31e-25	-1.76764
LOC102723566	1.32e-25	3.79289
IL1R2	1.39e-25	-5.62963
LAD1	1.43e-25	-11.1117
FOXO1	1.65e-25	2.45555
CD99L2	1.69e-25	-1.84721
MILR1	1.72e-25	-2.99575
NRIP3	1.81e-25	6.2066
F12	1.83e-25	4.61425
SLC41A3	2.03e-25	1.89827
CHST3	2.13e-25	2.12399
LARP6	2.29e-25	-2.2344
PRPS2	2.42e-25	1.98301
DUSP1	2.43e-25	1.98431
RPH3AL	2.6e-25	-2.81263
MYO6	2.64e-25	-1.96256
LBH	2.65e-25	-2.21384
RENBP	2.65e-25	-4.61831
SPP1	2.65e-25	-15.4593
C14orf132	2.69e-25	-7.39854
CES1	2.77e-25	-15.45
HAS2	2.79e-25	-5.27477
TMEM43	2.86e-25	-1.67699
IFTAP	3.17e-25	-5.03555
TRIP13	3.31e-25	1.82293
CDH23	3.58e-25	-4.2721
RGS11	3.82e-25	4.50281
GRB14	4.09e-25	-3.02143
ME1	4.12e-25	-2.05779
USP49	4.68e-25	2.27165
TEAD1	4.9e-25	1.79722
CD22	4.98e-25	-3.57166
LOC105370849	5.31e-25	4.4572
IL32	5.4e-25	1.95555
GNAS	5.73e-25	1.65029
TLX3	6e-25	6.69932
GLB1L2	6.06e-25	7.35281
CBR1-AS1	6.17e-25	-1.99881
GJB3	6.34e-25	2.71673
SARM1	7.06e-25	2.18598
DUSP4	7.3e-25	-1.9759
SEMA4B	7.46e-25	-2.50471
MICB	7.68e-25	2.18594
PRSS3	7.71e-25	-8.03624
HABP4	7.76e-25	-1.9786
RTL5	7.95e-25	-5.35979
ACOX1	8.35e-25	-1.9375
CSDC2	8.64e-25	7.15099
CTSO	8.67e-25	-5.108
DPM3	9e-25	-1.89507
AKR1C3	9.47e-25	-1.87063
DET1	1.17e-24	-6.13778
JPT1	1.18e-24	-1.71293
ZFP30	1.3e-24	6.47325
REPS2	1.37e-24	4.10864
CD68	1.38e-24	-1.86889
PLAT	1.39e-24	-2.60634
TCN2	1.5e-24	-6.44831
PCSK9	1.55e-24	2.37677
GUCY2EP	1.57e-24	4.5234
MAP2K6	1.59e-24	2.08536
SESTD1	1.59e-24	-1.97536
AGAP2	1.6e-24	5.39253
ATP9A	1.72e-24	-1.74099
MBOAT2	1.77e-24	6.50844
MPP1	1.85e-24	2.56881
TMEM141	1.86e-24	-1.83485
SLC25A43	2.05e-24	-2.01095
ARGLU1	2.18e-24	1.85543
GALNT9-AS1	2.26e-24	6.00709
PACSIN2	2.28e-24	-1.75496
DNAAF9	2.31e-24	-3.41305
SYNE2	2.44e-24	1.77832
LOC101929494	2.48e-24	5.85745
ALPK3	2.65e-24	-2.81872
PLCB4	2.7e-24	-2.84491
STARD13	2.75e-24	3.51819
HYAL3	2.93e-24	2.59168
OLFML2A	3.19e-24	2.79825
LIPC	3.51e-24	-8.96781
RANBP6	3.59e-24	2.39199
ABCB4	3.67e-24	-3.70176
HAVCR1	3.72e-24	-10.7969
CRTC3	4.01e-24	1.84591
DOCK8	4.1e-24	6.75772
STXBP1	4.12e-24	1.94166
ITPRIP	4.27e-24	2.27253
MBNL1	4.61e-24	-1.82328
RASSF4	4.71e-24	-5.2605
PRMT7	4.84e-24	1.93846
TRIM9	5.08e-24	-6.74239
FANCA	5.1e-24	1.92928
MYLK	5.19e-24	-2.18058
MPDZ	5.19e-24	2.21265
NEFH	5.3e-24	6.1793
SLC41A2	5.49e-24	-2.34907
EMC3	5.5e-24	-1.76462
SH3RF3-AS1	5.88e-24	6.74503
IFI6	6.01e-24	2.69237
MAGIX	6.04e-24	-2.70805
TENT4A	6.39e-24	1.92254
TPD52L1	6.74e-24	-1.96885
ARHGEF6	6.92e-24	-6.73128
C5orf34	7.97e-24	2.77164
ATOSA	8.51e-24	-2.12256
FBXO4	8.56e-24	2.12834
LINC01348	8.96e-24	-4.19098
BRIX1	1e-23	2.20085
RBM20	1e-23	-4.07996
P3R3URF-PIK3R3	1.02e-23	2.62777
JUP	1.06e-23	2.38584
BAG1	1.2e-23	1.68621
MSRB3	1.23e-23	2.04836
BCAR3	1.3e-23	1.82238
GJB2	1.33e-23	-5.40558
LRRC58-DT	1.34e-23	6.05956
MMP17	1.38e-23	4.99908
PHF10	1.4e-23	1.90897
LRRC37A3	1.4e-23	-2.72045
FAM3C	1.4e-23	-1.81078
TXLNG	1.48e-23	1.99605
FBLIM1	1.49e-23	-2.46255
LOC101927401	1.53e-23	6.27406
LOC100507002	1.54e-23	-3.41247
MTMR12	1.56e-23	1.9022
ARTN	1.69e-23	5.19093
SCAMP5	1.69e-23	-3.18344
SLC46A1	1.77e-23	2.08568
CPD	1.9e-23	-1.63716
ONECUT2	1.98e-23	1.70751
PLA2G4C	2.04e-23	-3.31022
LOC105373347	2.1e-23	-7.14739
CXADR	2.32e-23	2.35481
HEXIM1	2.33e-23	1.61271
ZIC5	2.37e-23	2.51978
PRRT1	2.41e-23	4.49721
PTGIS	2.44e-23	-6.67472
HOXB13	2.45e-23	7.2132
CARD19	2.45e-23	-2.11872
RASA4	2.64e-23	-2.68514
LPP	2.67e-23	-1.79326
ANXA2	2.7e-23	-1.72299
C1QTNF3	2.81e-23	3.09106
TM4SF5	2.89e-23	-6.26943
PRSS36	3.01e-23	4.1099
RIMOC1	3.07e-23	1.96628
PRRT3	3.14e-23	-2.47118
NBEA	3.24e-23	7.77802
NDFIP2	3.24e-23	2.14373
GSPT2	3.25e-23	-8.7941
IGFL2	3.26e-23	2.75511
C5orf22	3.35e-23	2.1777
ANXA2P2	3.39e-23	-1.77249
ZNF785	3.49e-23	2.38543
HEY1	3.56e-23	-2.33018
STMN1	3.74e-23	2.19427
ZNF888	3.75e-23	-2.17593
TTC30A	3.77e-23	-4.70111
MAP4K4	3.93e-23	-1.65996
HOXC6	4.07e-23	2.73782
LMO4	4.11e-23	-1.76124
MARCOL	4.28e-23	8.80309
HRCT1	4.33e-23	-4.14884
SLC6A17	4.52e-23	6.6315
STOX2	4.59e-23	2.57768
LINC01836	4.6e-23	3.133
SLC22A15	4.74e-23	2.66614
FNDC10	4.86e-23	8.2002
CDC25A	4.94e-23	1.80791
FHAD1	5e-23	-4.22804
SEC16B	5.33e-23	-5.96407
ATP5IF1	5.43e-23	1.85697
KCNK6	5.54e-23	-4.16433
RICTOR	5.74e-23	1.8871
SERPINB9	5.74e-23	-6.28784
TAF4B	5.85e-23	7.09614
CDK2	5.86e-23	1.65703
ANKRD6	6.12e-23	-4.11515
KLF6	6.43e-23	-1.87228
SYNE3	6.52e-23	-2.92983
ASAP1	6.62e-23	-1.64253
TOX2	6.94e-23	-3.75254
ZBTB18	7.34e-23	-2.33223
TMPRSS2	7.58e-23	-8.72777
MRPL36	7.59e-23	1.87335
PIP4K2A	7.68e-23	-1.84531
LYPD6	8.14e-23	5.79403
ARNT2	8.15e-23	-6.27085
CHFR	8.19e-23	-2.08024
USP40	8.23e-23	-2.11628
ZFC3H1	8.63e-23	1.72772
PFKFB3	8.79e-23	-1.87506
ARHGEF26	9.14e-23	-2.47519
GOLGA8B	9.27e-23	1.68782
HOXA3	9.53e-23	-2.42216
C6orf141	9.62e-23	-7.71898
PIP4P2	9.63e-23	-2.67521
RBM26	1.06e-22	1.91091
PRNP	1.09e-22	-1.73526
RBMS3	1.16e-22	5.10363
CHD1L	1.19e-22	-1.63777
CECR7	1.24e-22	6.59607
INA	1.24e-22	8.68102
PURPL	1.34e-22	7.737
CTH	1.48e-22	2.17629
TCEA3	1.49e-22	2.36628
GPC6	1.67e-22	-7.03245
LOC102724438	1.71e-22	4.47091
SYT12	1.75e-22	2.17768
PRRG4	1.82e-22	2.89509
GDF15	1.84e-22	-2.64109
SYNPO	1.89e-22	2.83022
PCDH7	1.89e-22	-2.03831
GOLPH3	1.9e-22	1.71927
STIM2	2.03e-22	-2.00324
TRIM4	2.1e-22	-1.96724
ADAMTSL5	2.14e-22	2.94815
TLN2	2.18e-22	2.422
LXN	2.24e-22	4.11244
FGL1	2.26e-22	-7.65719
NR0B1	2.35e-22	-10.3842
BTN3A2	2.45e-22	2.10185
KCNN3	2.46e-22	-7.64044
COL9A3	2.59e-22	3.44872
RNF128	2.69e-22	-14.4984
LOC105375740	2.69e-22	-4.14621
CARS2	2.8e-22	1.79182
POLD4	2.8e-22	-2.09172
PBX2	2.84e-22	1.78064
ARAP2	2.96e-22	7.08934
SLC16A1	3.22e-22	1.82146
SORBS2	3.26e-22	3.31428
STYXL1	3.28e-22	-2.42753
SCAMP3	3.31e-22	-1.55954
ARID3A	3.31e-22	2.24594
LHX6	3.35e-22	5.54774
APOL2	3.38e-22	-1.73779
TCF4	3.39e-22	3.78314
RPS6KA1	3.58e-22	1.77128
RPSA2	3.89e-22	1.74117
CCDC74A	3.96e-22	-3.98348
RASSF9	3.96e-22	3.7327
RBBP7	4.01e-22	1.79409
TFAP2A-AS2	4.07e-22	3.19019
LOC105375752	4.1e-22	5.89387
ZNF701	4.15e-22	5.52728
TRAM1	4.27e-22	-1.8182
MSC	4.55e-22	-14.428
WFDC21P	4.57e-22	6.03776
MRPL12	4.95e-22	-1.67177
RASSF3	5.07e-22	-1.72281
SDHAP3	5.13e-22	2.36603
DSE	5.14e-22	2.99155
RASA4B	5.18e-22	-2.71531
MAST4	5.24e-22	-2.28362
ARFGEF1	5.52e-22	-1.75581
LATS2	5.91e-22	2.47619
SLC29A4	6.37e-22	-3.04287
ACY3	6.48e-22	-4.24333
SLC51B	6.49e-22	-2.75835
NAA20	6.57e-22	-1.74125
ZNF354C	7.09e-22	5.39285
NALF2	7.61e-22	-8.55469
EFNB2	7.84e-22	5.0741
CNTNAP3B	7.91e-22	-2.11835
KIF26A	8.1e-22	7.78912
PDIA2	8.14e-22	-5.14503
DTX3	8.21e-22	5.03019
MAL2	8.24e-22	5.93968
FCGRT	8.44e-22	-1.87922
LINC02802	8.77e-22	-5.09371
NES	8.88e-22	-1.78558
DLX4	9.22e-22	4.29887
PRAF2	9.26e-22	2.34825
HOXC-AS3	9.32e-22	4.97854
MYLK3	9.46e-22	4.7062
CAMK2D	9.57e-22	-1.70222
CEP72	9.91e-22	1.8499
FHOD1	9.99e-22	2.29289
RAB11FIP4	1.01e-21	-3.94214
ESAM	1.04e-21	-2.20603
HORMAD1	1.06e-21	6.51081
TCIM	1.09e-21	-2.39957
HOXB-AS3	1.1e-21	2.26886
ADAM9	1.11e-21	-1.73036
TST	1.15e-21	-1.92213
MIR570HG	1.15e-21	-3.24873
PRDX4	1.17e-21	1.69344
TRPM2	1.29e-21	5.97394
ADH1C	1.31e-21	-14.2837
FHL3	1.36e-21	2.38297
MYADM	1.38e-21	-1.71006
RARG	1.44e-21	1.7975
DDAH1	1.46e-21	1.94767
RNF165	1.48e-21	8.5085
ALDH1A3	1.5e-21	6.10735
HYLS1	1.55e-21	-2.95476
CT45A10	1.62e-21	5.82697
NPB	1.68e-21	-3.319
YBX1	1.71e-21	1.47071
UST	1.72e-21	-2.58237
GATA4	1.79e-21	1.86578
STN1	1.81e-21	-2.57509
ELAPOR2	1.83e-21	2.47909
BEGAIN	1.91e-21	4.82334
P2RY6	1.97e-21	-5.79822
ZNF431	2.03e-21	2.10972
MUC12	2.14e-21	-5.79869
PCDHGC3	2.2e-21	-5.40862
GRB2	2.21e-21	-1.50884
CMAS	2.23e-21	-1.85076
FZD7	2.23e-21	-2.32426
NUP160	2.33e-21	1.73122
ANG	2.46e-21	-2.61943
MAB21L3	2.51e-21	-5.44247
PRKAB1	2.8e-21	-1.74981
FLNC	2.82e-21	-4.30596
RNF144A	2.95e-21	-7.47375
WWP1	3.17e-21	-1.85464
RAB38	3.22e-21	-6.87325
TCF7L2	3.22e-21	-1.87883
CHMP4C	3.22e-21	-2.24953
ETV4	3.44e-21	-2.60489
ATP2B1	3.5e-21	-1.56115
TET3	3.59e-21	1.83485
LINC03040	3.6e-21	2.39515
PDLIM1	3.76e-21	-1.67064
AMIGO1	3.79e-21	3.36373
NEK6	3.91e-21	-1.63453
LOC105379362	4.01e-21	-4.23304
BRME1	4.12e-21	2.66563
SPR	4.13e-21	-1.58166
ARFGEF3	4.16e-21	-1.74418
ARHGAP28	4.46e-21	3.42537
QPCT	4.55e-21	-10.1288
LINC01559	4.74e-21	-5.37443
STAT5A	4.79e-21	1.92844
BTN3A1	4.93e-21	2.17428
THSD4	4.93e-21	-1.80767
KCNK15-AS1	4.98e-21	7.14454
LOC389602	4.98e-21	-5.5397
B4GALNT4	5.15e-21	7.29712
GTF2IP7	5.5e-21	-6.84283
CYP24A1	5.53e-21	-14.0207
SAMD11	5.59e-21	3.16347
SNPH	5.67e-21	-4.22814
GPCPD1	5.86e-21	-1.94171
HNF4G	5.94e-21	-2.17949
RPS4Y1	6.13e-21	-14.0352
NDRG4	6.22e-21	-2.39582
TENT5B	6.39e-21	4.22086
LINC00602	6.45e-21	7.41857
NDUFAF8	6.45e-21	-1.71096
CMTM7	6.48e-21	-7.4178
ADAT2	6.52e-21	2.00308
TATDN1	7.1e-21	-1.78481
AK4	7.15e-21	2.04918
MAP7	7.3e-21	1.68504
LINC01537	7.57e-21	6.02066
SUSD1	7.87e-21	-2.31688
ETV6	8.03e-21	-1.95583
IFNGR1	8.2e-21	-1.8875
SEPHS2	8.21e-21	-1.53322
AGR2	8.49e-21	-13.9616
GALNT18	8.8e-21	-2.77094
BCAS1	9.17e-21	-13.9721
RPS6	9.21e-21	1.97614
CPZ	9.22e-21	5.11129
SPTSSB	9.24e-21	-13.9709
SCIN	9.41e-21	-2.34282
WWTR1	9.65e-21	-1.61779
PIGZ	1.03e-20	-2.85778
TRIM16	1.03e-20	-1.53705
BOK	1.05e-20	-2.40401
SLC15A1	1.05e-20	-8.32981
CDKL5	1.08e-20	2.31652
KCNJ12	1.12e-20	6.84603
COL4A2-AS1	1.15e-20	3.72818
UBE2Q1	1.17e-20	-1.52649
FBN1	1.18e-20	1.64988
SEL1L	1.21e-20	-1.81967
NPY4R	1.24e-20	5.53054
SMAGP	1.28e-20	-1.96489
UPK1B	1.43e-20	-9.95923
LOC105375871	1.45e-20	-9.95432
BRI3	1.47e-20	-1.58556
LTBR	1.48e-20	-1.94001
ADGRL1	1.48e-20	-2.42291
SYNGR2	1.54e-20	-1.65312
CACNA1I	1.55e-20	-6.10339
SLC22A3	1.69e-20	-1.656
VWDE	1.72e-20	3.54079
TBC1D8B	1.82e-20	-2.9036
VASH1	1.85e-20	2.48154
CANT1	1.88e-20	-1.83083
GABPB2	1.93e-20	-1.88166
TGFBR2	1.96e-20	-1.65903
LOC107987251	1.97e-20	3.90602
TINCR	1.98e-20	3.67771
SGCE	2.07e-20	2.08522
HNF1A-AS1	2.08e-20	-7.35845
CLRN3	2.13e-20	-5.13305
NXPH4	2.22e-20	-2.83641
PAQR7	2.23e-20	2.28229
ARL17A	2.29e-20	1.98818
GABRB3	2.39e-20	-4.96068
CERCAM	2.49e-20	2.5497
SRGAP2D	2.54e-20	-1.91826
SLC44A3	2.74e-20	-4.1166
COL6A3	2.8e-20	-13.8092
DLEU2	2.99e-20	2.96979
HINT2	3.11e-20	-1.88021
LOC101927136	3.2e-20	-9.86662
SDHA	3.39e-20	1.45179
FAM89A	3.55e-20	-9.8648
ZYG11A	3.55e-20	2.07061
FANCB	3.55e-20	2.18211
ABHD17C	3.56e-20	-1.86932
COL27A1	3.66e-20	-1.86089
KIFC3	3.7e-20	2.13999
SYT7	3.78e-20	-2.63849
NEIL3	3.84e-20	6.40165
RAB31	3.89e-20	2.45176
PCOLCE-AS1	3.96e-20	4.13338
SCML1	4.03e-20	1.81962
SYT17	4.29e-20	-2.38877
RAPH1	4.33e-20	1.79665
HLA-C	4.34e-20	1.70202
LOC107985544	4.66e-20	2.9179
MYOM3	4.94e-20	-4.25292
SLC7A11	5.04e-20	-1.68474
MCM3	5.09e-20	1.47642
LOC102724560	5.13e-20	-1.97347
AGAP2-AS1	5.25e-20	6.74491
MIR198	5.37e-20	6.28064
ERGIC1	5.85e-20	1.6361
PABPC4L	5.92e-20	7.31386
NCEH1	6.59e-20	-1.80214
FJX1	6.7e-20	3.121
PTHLH	7.07e-20	-3.77391
DNAJC12	7.25e-20	3.13788
ZNF532	7.73e-20	-1.5779
GSN	7.79e-20	-1.92418
WDR72	7.85e-20	-9.79017
UGT1A10	8.05e-20	-13.641
PDE2A-AS2	8.45e-20	4.33577
ARSD	9.07e-20	-2.68472
CBS	9.13e-20	-2.02995
ADGRG1	9.16e-20	2.47477
CYBB	9.2e-20	3.27231
FASTKD3	9.27e-20	2.2595
FGD1	9.46e-20	3.03909
CA5BP1	9.57e-20	2.06086
SUMF1	9.72e-20	-1.8312
COA3	9.83e-20	-1.70522
ARPC1A	1.04e-19	-1.55356
CD9	1.05e-19	-1.56076
ZDHHC4	1.09e-19	2.07179
VEGFC	1.1e-19	5.40994
ESRP2	1.15e-19	2.08418
UQCC1	1.18e-19	-1.61275
TGFBR3	1.2e-19	1.84025
GLA	1.21e-19	-1.79885
GALNT4	1.21e-19	-2.03498
TUBB3	1.22e-19	-2.08653
PITPNA	1.25e-19	-1.50674
APOE	1.27e-19	-3.62346
VPS37D	1.29e-19	-3.989
FANCE	1.29e-19	1.98329
PDPR	1.34e-19	1.72898
CEACAM5	1.36e-19	-9.71912
SLC44A5	1.39e-19	-5.65421
GPC5	1.4e-19	9.7057
GZF1	1.4e-19	-1.84763
NPTN	1.42e-19	-1.52558
MYO7A	1.46e-19	-3.32241
CDK14	1.51e-19	1.81685
LRRFIP1	1.54e-19	-1.56278
ZIC2	1.57e-19	2.73463
BDNF	1.62e-19	2.29035
ALB	1.74e-19	-13.5318
LOC102724852	1.74e-19	1.62904
LOC107986558	1.76e-19	-3.85852
APLP2	1.76e-19	-1.48125
GFPT1	1.76e-19	-1.64707
BTBD3	1.85e-19	1.69048
RRM2B	1.86e-19	-1.83506
FAH	1.87e-19	-1.71069
COA7	1.91e-19	1.65358
ZNF185	1.92e-19	2.1862
OBSCN-AS1	1.94e-19	5.22154
DGKA	1.95e-19	2.12788
UPF3A	1.99e-19	1.84556
TOLLIP	2.02e-19	-2.06216
GLI2	2.04e-19	2.80083
EPHX4	2.11e-19	6.59611
DCAF13	2.11e-19	-2.02507
LNCSIK1	2.15e-19	4.14097
EPB41L4A-AS1	2.18e-19	2.1988
ERBB2	2.19e-19	2.12412
SLC9A3	2.23e-19	2.73988
ZFAT	2.36e-19	-1.9604
CD82	2.47e-19	2.37962
ADGRF1	2.52e-19	-8.06596
HCAR1	2.6e-19	-8.06999
ITM2C	2.6e-19	-1.65629
TDRD3	2.64e-19	2.66758
LINC00896	2.68e-19	4.09948
LMBRD2	2.68e-19	1.82548
RAB27B	2.76e-19	-1.74278
UGT1A1	2.82e-19	-13.4461
LOC112268432	2.84e-19	-8.07006
LOC107984512	2.87e-19	2.99984
FRMD4B	2.92e-19	-2.37923
EGF	2.96e-19	-4.46454
F2RL1	3.01e-19	-1.59283
TMCC3	3.08e-19	-2.53817
GLMP	3.12e-19	-1.60777
NRG1	3.27e-19	-2.37727
ZFP36	3.41e-19	-2.01421
EBF1	3.44e-19	-6.16413
PDZD4	3.47e-19	3.95015
FAM230C	3.54e-19	5.42172
ACOT9	3.55e-19	1.76003
UGT1A6	3.58e-19	-13.4043
FLCN	3.65e-19	-1.82559
ZDHHC9	3.66e-19	-1.49685
MIR23AHG	3.75e-19	1.90025
PRKY	3.81e-19	-5.35399
AGT	3.89e-19	-3.89283
APMAP	4.37e-19	-1.42737
SLC40A1	4.38e-19	-13.3389
KIF21B	4.41e-19	1.93639
CCDC28B	4.5e-19	2.77187
PITX1	4.5e-19	2.38596
DAPK2	4.54e-19	-1.87466
WFS1	4.58e-19	-1.97323
CPOX	4.63e-19	-1.56758
KCTD1	4.71e-19	-1.66705
JAKMIP3	4.73e-19	-2.37569
TSPAN15	4.94e-19	-1.65424
KIAA0825	4.99e-19	3.76031
KLHDC3	5.22e-19	1.50135
CALHM2	5.54e-19	-2.58212
TCTA	5.54e-19	-1.7811
CCNO	5.61e-19	2.42781
EEF1G	5.81e-19	1.40945
BIVM-ERCC5	5.94e-19	1.89514
CH507-145C22.1	6.32e-19	4.25455
GNG11	6.4e-19	2.30796
CACNA2D4	6.83e-19	-7.98555
MPV17L	7.15e-19	5.82846
RPL18A	7.69e-19	1.39082
TRIM16L	8e-19	-1.53223
APC2	8.1e-19	3.17048
DENND1C	8.14e-19	-2.3336
ARHGEF33	8.2e-19	7.26249
ZNF813	8.76e-19	4.70438
KCNQ1OT1	8.79e-19	-3.50031
CPE	8.98e-19	7.99796
LSP1P5	9e-19	-4.92785
AKT3	9.33e-19	2.27192
PLXND1	9.53e-19	-2.60809
XIAP	9.61e-19	-1.63017
PPT2	9.71e-19	1.92166
PTK6	9.81e-19	2.35892
KCTD5	1.04e-18	-1.51494
CUL4A	1.07e-18	1.58086
C3orf18	1.1e-18	2.73952
DEF6	1.1e-18	-4.82194
SMG5	1.12e-18	-1.5159
SPAG9	1.18e-18	-1.58046
PRODH2	1.23e-18	-9.47766
M6PR	1.26e-18	-1.55738
NMRAL1	1.27e-18	1.64501
ITGAM	1.28e-18	-5.01461
TM4SF18	1.29e-18	-13.1987
PRDM1	1.34e-18	2.25021
PRDM5	1.34e-18	6.50155
RPSA	1.47e-18	1.44898
CCDC40	1.49e-18	-3.00455
BEND3P3	1.5e-18	3.9578
PPP1R3B	1.55e-18	-1.79496
MAPRE3	1.56e-18	-2.37328
MUC2	1.57e-18	5.0566
MGA	1.58e-18	1.6786
NRBP1	1.58e-18	-1.46842
CHMP6	1.58e-18	-2.24064
AREG	1.6e-18	-3.01917
PGF	1.6e-18	-4.07404
DHRS9	1.64e-18	-13.1603
SEC14L2	1.65e-18	-2.23328
LPAR1	1.66e-18	-9.44134
ZNF462	1.67e-18	-2.42978
LOC101928841	1.71e-18	3.31953
RRBP1	1.73e-18	-1.52568
GSDMB	1.83e-18	-3.22592
MAOB	1.9e-18	-1.57669
THBS1	1.99e-18	-1.54068
CNKSR1	2.01e-18	3.16767
SCARB1	2.01e-18	-1.64918
SORL1	2.06e-18	-1.77784
LOC112268252	2.2e-18	-13.0806
ARL10	2.22e-18	5.26172
C5AR2	2.33e-18	-5.472
FIBP	2.39e-18	1.53093
H19	2.41e-18	1.56026
NECTIN2	2.45e-18	-1.87606
TCAF1	2.47e-18	-1.55453
CRYM	2.5e-18	-6.02427
GABBR1	2.62e-18	1.92095
GCLC	2.68e-18	-1.42831
KREMEN2	2.78e-18	3.45629
PLAAT2	2.79e-18	-3.19784
IFNGR2	2.93e-18	-1.63714
KHDC1	3.08e-18	6.42432
SLC9A3-AS1	3.08e-18	3.05673
HTRA3	3.09e-18	2.70696
RIC1	3.18e-18	1.85165
TPBG	3.36e-18	-2.52974
BARX1	3.4e-18	6.5027
IQSEC1	3.53e-18	-1.8544
GSTO2	3.55e-18	2.37271
HOXC13-AS	3.67e-18	5.72678
AHR	3.7e-18	-1.50524
SAT1	3.78e-18	-1.70022
RAB18	3.91e-18	-1.85536
TRIM54	4.11e-18	-2.8164
LINC00342	4.17e-18	-2.22589
MICAL2	4.34e-18	-1.69489
PRR5L	4.43e-18	-1.77339
POC1B-GALNT4	4.51e-18	-1.90105
ARHGAP5	4.57e-18	-1.81576
HOXB8	4.61e-18	3.60655
ANO1	4.86e-18	-7.00012
SMS	4.87e-18	1.52545
RASL12	5.01e-18	-2.77193
TPTEP2-CSNK1E	5.09e-18	1.89086
DIPK1A	5.18e-18	-2.24992
DLL3	5.23e-18	4.90599
LINC01322	5.28e-18	6.11254
ADCY1	5.68e-18	6.95872
LARGE1	5.69e-18	-9.30669
TCEA2	5.92e-18	1.95616
PSMB9	6.01e-18	2.09585
FOXN1	6.09e-18	7.88688
OR51B4	6.1e-18	7.78566
MAP2	6.25e-18	-7.79011
LONRF2	6.31e-18	-6.90645
CYP2B6	6.38e-18	-12.9438
HOXB6	6.44e-18	1.91335
ADM2	6.68e-18	-2.92027
RGS3	6.74e-18	-1.94721
PDCD4	6.8e-18	1.74196
ANXA8L1	6.84e-18	7.81389
MIOX	6.96e-18	-3.2551
DUSP2	7.21e-18	2.41923
SLC22A11	7.49e-18	-6.92472
GIPC3	7.86e-18	6.11942
IFI44	7.89e-18	4.31815
SULT4A1	7.95e-18	7.80701
EBI3	8.09e-18	9.39575
TDRKH	8.49e-18	-2.08899
CSNK1E	8.49e-18	1.89225
GSTA1	8.51e-18	-12.9083
ASPG	8.56e-18	5.51794
SAT2	8.62e-18	-1.76599
LINC02246	8.75e-18	-3.46507
ZNF385A	9.12e-18	2.34169
TJP2	9.37e-18	-1.47564
DPY19L1	9.38e-18	-1.67505
MTM1	9.73e-18	-2.08801
MSRB1	9.77e-18	-1.48968
RNPEP	9.85e-18	1.56739
ANPEP	1.02e-17	-2.23677
RGS17	1.06e-17	-2.74125
GJB5	1.08e-17	6.34263
LMO7	1.12e-17	1.56855
PKM	1.14e-17	-1.38618
UCN2	1.17e-17	5.67796
SLC2A3	1.17e-17	-3.33737
PSMC4	1.2e-17	-1.42057
VAPA	1.23e-17	-1.61852
AHNAK2	1.25e-17	-1.80761
RGS10	1.25e-17	6.4238
ADAMTS5	1.27e-17	7.73281
DDB2	1.3e-17	1.67478
FGA	1.31e-17	-6.8912
CDADC1	1.34e-17	2.55345
SULT1A1	1.35e-17	1.98656
KIF16B	1.45e-17	-1.67778
MUC20	1.46e-17	-7.70849
PCED1B-AS1	1.47e-17	-6.00335
ZNF217	1.7e-17	-1.42235
AFDN	1.7e-17	-1.50255
QARS1	1.72e-17	1.39571
SLC4A4	1.72e-17	-9.18745
F3	1.73e-17	1.78418
PAQR8	1.73e-17	-2.31805
SHC3	1.73e-17	-2.48455
RAPGEF5	1.74e-17	-6.88435
TRPA1	1.77e-17	-5.01547
GPLD1	1.78e-17	2.07824
SCAMP2	1.82e-17	-1.51395
LOC107987160	1.85e-17	-4.6966
ITGAD	1.87e-17	3.82346
ATP13A3	1.9e-17	-1.61355
AJUBA	1.96e-17	2.02648
TGFB1I1	2e-17	2.90467
MAPK8IP1	2.03e-17	2.89508
PTPN13	2.04e-17	6.38144
ACTR3C	2.07e-17	2.00616
DPP4	2.09e-17	-12.7101
LINC02593	2.11e-17	3.08807
TWIST2	2.22e-17	6.93407
DDX3Y	2.27e-17	-12.7346
ZNF551	2.4e-17	-2.39999
NOTCH3	2.49e-17	5.26095
TSPYL4	2.51e-17	1.92977
SPAG1	2.53e-17	-2.13646
RIDA	2.59e-17	-2.33947
ZFHX3	2.63e-17	1.72467
SERINC5	2.68e-17	-1.44301
SLC9A5	2.69e-17	2.77517
HOXA7	2.71e-17	4.32747
MRPL24	2.77e-17	-1.50747
PITX2	2.77e-17	-2.7234
RHPN2	2.8e-17	-1.5381
DR1	2.81e-17	1.40388
ELOC	2.85e-17	-1.77505
DCN	2.86e-17	4.56018
FCGBP	2.92e-17	-9.00178
TSPAN4	2.95e-17	1.65459
LOC107986583	2.96e-17	7.69638
SPINK13	2.97e-17	6.86406
DERL3	2.98e-17	3.76231
ARHGAP27P1-BPTFP1-KPNA2P3	3.05e-17	-1.95253
LOC107985200	3.18e-17	-6.2655
ID1	3.2e-17	-1.39064
BPNT2	3.26e-17	-1.41563
GSKIP	3.34e-17	-1.81005
HTR2C	3.35e-17	-3.08803
MAP7D2	3.36e-17	-6.26272
RAMP1	3.42e-17	-9.1113
BTG1	3.45e-17	-1.48897
TLE2	3.56e-17	4.69597
SYNGR4	3.57e-17	-7.60989
LINC01145	3.69e-17	3.92463
NR1H4	3.69e-17	-9.12494
FER	3.72e-17	1.87098
FRMD6	3.72e-17	2.06207
STRIP2	3.73e-17	-1.76232
ADGRB2	3.96e-17	2.55045
ILK	4.01e-17	1.47028
HES1	4.04e-17	-1.7304
MYO1B	4.07e-17	-1.69152
OFD1	4.07e-17	1.84906
ZNF594	4.09e-17	6.31612
ZFP82	4.1e-17	5.98015
NUDCD1	4.23e-17	-1.78222
ABHD11	4.42e-17	-1.85617
FMNL1-DT	4.51e-17	7.10329
KDM5B	4.61e-17	1.49513
PARP1	4.7e-17	1.36793
RHOB	4.92e-17	2.12026
PER1	4.97e-17	2.46348
BTG3	5.06e-17	2.51838
RPL3	5.11e-17	1.3862
PTK7	5.22e-17	5.25518
ZNF736	5.27e-17	5.15341
SUB1	5.39e-17	2.01346
SRD5A3	5.39e-17	-1.79201
XRN2	5.44e-17	-1.51468
ZCCHC14	5.57e-17	1.83429
SYPL1	5.66e-17	-1.76383
EXOC7	5.92e-17	-1.57386
SPTBN2	6.05e-17	1.91519
SNHG4	6.52e-17	1.89725
ZNF525	6.7e-17	2.56398
TMEM220	6.8e-17	-3.48414
KIAA0513	6.98e-17	-2.08181
DTX4	7.18e-17	1.6545
C12orf75	7.23e-17	-1.49207
UGT1A8	8.11e-17	-12.5304
NIPA1	8.29e-17	1.43554
SFXN5	8.42e-17	-1.67208
RELL1	8.61e-17	-2.31472
LRP6	8.78e-17	-1.46862
C5	8.81e-17	-3.42841
CCN4	8.9e-17	-12.5148
TBXA2R	9.07e-17	3.83651
LOC107986973	9.43e-17	-4.92146
FBXL3	9.92e-17	1.71038
GLCCI1	1.02e-16	1.66696
HOTS	1.06e-16	1.48155
INTS8	1.08e-16	-1.67773
FZD8	1.09e-16	5.16263
MUC5B	1.09e-16	-3.31958
COPRS	1.11e-16	-1.58038
DOCK10	1.12e-16	4.63781
SLC25A44	1.15e-16	-1.41286
JUN	1.15e-16	-1.93008
UBC	1.17e-16	-1.36961
VAV2	1.18e-16	1.57988
SPDEF	1.2e-16	-2.33682
SNHG16	1.21e-16	-1.50936
MXRA7	1.21e-16	-1.45039
SEPTIN9	1.23e-16	-1.87109
BOC	1.25e-16	-4.41795
SLC16A1-AS1	1.28e-16	3.44824
WASF3	1.3e-16	6.77361
PITPNM1	1.32e-16	2.73883
KLC4	1.4e-16	1.86485
TRPV4	1.41e-16	3.76817
BCL2	1.45e-16	3.2196
CTSC	1.46e-16	-1.58925
PIEZO1	1.46e-16	2.37667
GALNT2	1.53e-16	1.38901
PKN3	1.57e-16	2.24291
TMTC4	1.62e-16	1.92318
SLC7A6OS	1.62e-16	1.51119
PDK2	1.68e-16	2.10401
FOXO6	1.82e-16	4.9431
ZNF354B	1.84e-16	2.42751
RASSF2	1.86e-16	-2.35147
TRIB3	1.91e-16	-1.77655
PPM1L	1.95e-16	-7.49388
COPS5	1.96e-16	-1.55587
SPANXA1	1.99e-16	-8.90271
GABRA3	2.09e-16	2.7015
[truncated: 4,824 more rows]
